# Supplementary material for: New Onset of Autoimmune Diseases Following COVID-19 Diagnosis
Source: Cells. 2021 Dec 20;10(12):3592. doi: 10.3390/cells10123592 (PMC8700122; doi:10.3390/cells10123592)
Supplement: Supplementary file 1 [file cells-10-03592-s001.zip]

Archive with 1 entries (1 files):
- cells-1498129-supplementary.xlsx
