# Supplementary material for: New Onset of Autoimmune Diseases Following COVID-19 Diagnosis
Source: Cells. 2021 Dec 20;10(12):3592. doi: 10.3390/cells10123592 (PMC8700122; doi:10.3390/cells10123592)
Supplement: Supplementary file 1 [file cells-10-03592-s001.zip › cells-1498129-supplementary.xlsx]

## Sheet: Vasculitis
First author	Country	Age	Sex	Covid-19 severity	Diagnostic method	Days from Covid-19 infection to vasculitis onset	Organs involved	Autoantibodies	Diagnostic test	Final diagnosis	Vasculitis treatment	Covid-19 outcome	Vasculitis outcome
Caputo V.	Italy	59	Male	Critical	RT-PCR	35	Skin	ANA (-), ANCA (-), cryoglobulins (-)	Skin biopsy	Cutaneous vasculitis	NR	NR	NR
Negrini	Italy	75	Male	Critical	RT-PCR	10	Skin	Anti-BP180 (-), anti-BP230 (-)	Skin biopsy	Cutaneous vasculitis	None	Died	Died
Mayor-Ibarguren A.	Spain	83	Female	Mild	IgG SARS-CoV2 (+)	30	Skin	ANA (-), ANCA (-), aCL (+), cryoglobulins (-)	Skin biopsy	Cutaneous vasculitis	Glucocorticoids	Resolved	Resolved
Iraji F.	Iran	49	Male	Moderate	CT findings	14	Skin	ANA (-), ANCA (-), anti-dsDNA (-)	Skin biopsy	Cutaneous vasculitis	NR	Resolved	NR
Dominguez-Santas M.	Spain	71	Female	Moderate	RT-PCR	0	Skin	ANA (-), RF (-), cryoglobulins (-)	Skin biopsy	Cutaneous vasculitis	Topical glucocorticoids	Resolved	Resolved
Kösters K.	Germany	43	Male	Mild	RT-PCR	0	Skin	ANCA (-), APL (-)	Skin biopsy	Cutaneous vasculitis	Glucocorticoids	Resolved	Resolved
Tahir A.	UAE	47	Male	Moderate	RT-PCR	0	Skin	ANA (-), ANCA (-), ENA (-), APL (-), RF (-), cryoglobulins (-)	Skin biopsy	Cutaneous vasculitis	Topical glucocorticoids	NR	NR
Nasiri S.	Iran	64	Female	Moderate	RT-PCR	26	Skin	NA	Skin biopsy	Urticarial vasculitis	Antihistamines	Resolved	Resolved
de Perosanz-Lobo D.	Spain	NR	Female	Moderate	NR	NR	Skin	NR	Skin biopsy	Urticarial vasculitis	Glucocorticoids, antihistamines	Resolved	Resolved
Timmons GM.	USA	26	Female	Mild	Clinical	21	Brain	Autoimmune workup negative	Brain biopsy	CNS vasculitis	Glucocorticoids, MMF	Resolved	Resolved
Dixon L.	UK	64	Male	Critical	RT-PCR	24	Brain	ANA (-), ANCA (-), APL (-)	Brain MRI and MRA	CNS vasculitis	Glucocorticoids, anakinra, tocilizumab	Resolved	Improved
Sandhu S.	India	22	Male	Asymptomatic	RT-PCR	0	Skin, articular, kidney	ANA (-), ANCA (-), cryoglobulins (-)	Skin and kidney biopsy	IgA vasculitis	Glucocorticoids, MMF	Resolved	Resolved
Allez M.	France	24	Male	Asymptomatic	RT-PCR	0	Skin, articular, gastrointestinal	High serum IgA	Skin biopsy, abdominal CT	IgA vasculitis	LMWH, glucocorticoids	Resolved	Discharged
Li N.	Canada	30	Male	Mild	RT-PCR	0	Skin, articular, kidney	Autoimmune workup negative	Skin and kidney biopsy	IgA vasculitis	Glucocorticoids	Resolved	Resolved
Barbetta L.	Italy	62	Male	Severe	RT-PCR	10	Skin, kidney, gastrointestinal	NR	Skin and kidney biopsy, abdominal CT	IgA vasculitis	Glucocorticoids	Resolved	Resolved
Suso A.	Spain	78	Male	Severe	RT-PCR and IgG SARS-CoV2 (+)	21	Skin, articular, kidney	ANA (-), ANCA (-), anti-GBM (-), cryoglobulines (-)	Skin and kidney biopsy	IgA vasculitis	Glucocorticoids, rituximab	Resolved	Improved
Izci Duran T	Turkey	26	Male	Moderate	CT findings	NR	Kidney, lung	P-ANCA (+), MPO-ANCA (+), ANA (+), anti-dsdNA (-), anti-GBM (-)	Kidney biopsy, thoracic CT	AAV (MPA)	RRT, glucocorticoids, CFM	Resolved	Discharged, RRT continued
Izci Duran T	Turkey	36	Female	NR	RT-PCR	NR	Kidney, lung, inner ear	PR3-ANCA (+), ANA (-), anti-dsDNA (-)	Kidney biopsy, thoracic CT	AAV (GPA)	Glucocorticoids, CFM	Resolved	Improved
Uppal N.	USA	64	Male	Severe	RT-PCR	0	Kidney	P-ANCA (+), MPO-ANCA (+), ANA (+), anti-dsdNA (-), anti-GBM (-)	Kidney biopsy	AAV (RLV)	Glucocorticoids, rituximab, RRT	Resolved	Improved
Uppal N.	USA	46	Male	Moderate	RT-PCR	0	Kidney, skin	PR3-ANCA (+), RF (+)	Skin and kidney biopsy	AAV (MPA)	Glucocorticoids, rituximab	Resolved	Resolved
Moeinzadeh	Iran	25	Male	Moderate	RT-PCR	0	Kidney	C-ANCA (+)	Kidney biopsy	AAV (RLV)	Glucocorticoids, PLEX, IVIG, CFM	Resolved	Resolved
Jalalzadeh	USA	46	Female	Mild	IgG SARS-CoV2 (+)	60	Kidney, lung, constitutional	P-ANCA (+), MPO-ANCA (+), ANA (+), anti-dsdNA (+), anti-RNP (+), anti-GBM (-)	Kidney biopsy, thoracic CT	AAV (MPA)	Glucocorticoids	NR	NR
Hussein A	Saudi Arabia	37	Female	Severe	RT-PCR	0	Lung	PR3-ANCA (+), MPO-ANCA (-), ANA (+)	Thoracic CT	AAV (MPA)	Glucocorticoids, PLEX, IVIg	Died	Died
Selvaraj V.	USA	60	Female	NR	RT-PCR	28	Kidney, lung	C-ANCA (+), PR3-ANCA (+)	Kidney biopsy, thoracic CT	AAV (MPA)	Glucocorticoids, rituximab	Resolved	Improved
Lind E.	USA	40	Male	NR	RT-PCR	60	Lung, kidney, articular, constitutional	PR3-ANCA (+), C-ANCA (+), RF (+), MPO-ANCA (-), P-ANCA (-)	Kidney biopsy, thoracic CT, BAL	AAV (MPA)	Glucocorticoids, rituximab	Resolved	Resolved
Bressler M.	USA	46	Male	Moderate	IgM SARS-CoV2	14	ENT, kidney, skin	C-ANCA (+)	Skin and kidney biopsy	AAV (GPA)	Glucocorticoids, rituximab	Resolved	Resolved
Kudose S.	USA	48	Female	Moderate	RT-PCR	0	Kidney	Anti-GBM (+)	Kidney biopsy	Anti-GBM disease	Glucocorticoids, PLEX	Resolved	RRT continued
Patel R.	USA	77	Female	Mild	RT-PCR and IgG SARS-CoV2 (+)	42	Lung	MPO-ANCA (+), ANA (-), anti-dsDNA (-), RF (-), anti-GBM (-)	Thoracic CT	AAV (MPA)	CFM, PLEX	Resolved	Died
Vacchi C.	Italy	73	Male	Moderate	RT-PCR	0	Gastrointestinal, spleen	APL (-)	Abdominal angio-CT, spleen and bowel loop histopathological examination	PAN	None	Resolved	Resolved
Kuriyama Y.	Japan	30	Female	Mild	RT-PCR	0	Skin	NR	Skin biopsy	Cutaneous PAN	NSAIDs	Resolved	Resolved
Chérif MY.	Belgium	35	Female	Moderate	RT-PCR	0	Skin, eye, liver, heart	Autoimmune workup negative	TTE, cardiac MRI	Complete Kawasaki disease	None	Resolved	NR
Sokolovsky S.	USA	36	Female	Mild	RT-PCR and IgG SARS-CoV2 (+)	0	Skin, lymph nodes, eye, liver	ANA (+)	TTE, coronary CTA	Complete Kawasaki disease	Aspirin, IVIG, glucocorticoids	Resolved	Resolved
Shaigany S.	USA	45	Male	Severe	RT-PCR	0	Skin, lymph nodes, eye, heart	NA	Skin biopsy, TTE, cardiac catheterisation	Complete Kawasaki disease	LMWH, IVIG, tocilizumab	Discharged	Resolved
Malangu B.	USA	46	Male	Moderate	IgG SARS-CoV2 (+)	45	Skin, lymph nodes, eye, heart	ANA (-), ANCA (-), anti-GBM (-), cryoglobulins (-), RF (-)	TTE, CT, BAL, skin biopsy	Complete Kawasaki disease	Anticoagulation	Resolved	Resolved
Ventura MJ.	USA	38	Female	Mild	RT-PCR and IgG SARS-CoV2 (+)	28	Skin, lymph nodes, articular, heart	NR	TTE, CT angiogram	Complete Kawasaki disease	Aspirin, IVIG, glucocorticoids	Resolved	Resolved
Jones I.	UK	21	Male	Asymptomatic	IgG SARS-CoV2 (+)	Unknown	Skin, lymph nodes, eye, gastrointestinal	Autoimmune workup negative	TTE, coronary CTA	Complete Kawasaki disease	IVIG	Resolved	Resolved
Cogan E.	Belgium	19	Female	Mild	IgG and IgM SARS-CoV2 (+)	20	Skin, lymph nodes, eye, heart	NA	TTE, cardiac MRI, coronary CTA	Complete Kawasaki disease	IVIG, glucocorticoids	Resolved	Resolved
Lidder A.	USA	45	Male	Mild	RT-PCR	0	Skin, lymph nodes, eye, heart	ANA (-), ANCA (-), ENA (-), RF (-)	Skin biopsy, TTE, CT	Incomplete Kawasaki disease	IVIG, tocilizumab, topical glucocorticoids	Resolved	Resolved
Kofman AD.	USA	25	Female	Moderate	RT-PCR and IgG SARS-CoV2 (+)	0	Skin, lymph nodes, eye, heart	NR	TTE, CT angiogram	Incomplete Kawasaki disease	Aspirin, IVIG, glucocorticoids	Resolved	Resolved
Nagra D.	UK	30	Male	Mild	RT-PCR and IgG SARS-CoV2 (+)	28	Skin, lymph nodes, eye, heart	ANA (-), ANCA (-), anti-dsDNA (-)	CT angiogram, cardiac MRI	Incomplete Kawasaki disease	Aspirin, IVIG	Resolved	Resolved
Lechien JR.	France	42	Male	Mild	RT-PCR	28	Skin, eye, liver, heart	NR	CT, myocardium biopsy	Incomplete Kawasaki disease	NR	Resolved	Resolved
Oda R.	Japan	71	Male	Moderate	RT-PCR	0	Aorta, iliac arteries	ANCA (-)	Contrast-enhanced CT and 18FDG PET/CT	Isolated aortitis	NSAIDs	Resolved	Resolved
Shergill S.	UK	71	Male	Mild	IgG SARS-CoV2 (+)	60	Aorta	Autoimmune workup negative	CT, temporal artery US	Isolated aortitis	Glucocorticoids	Resolved	Improved
Dhakal P.	USA	63	Male	Moderate	RT-PCR	0	Aorta	ANA (-), ANCA (-), RF (-)	Contrast-enhanced CT	Isolated aortitis	Glucocorticoids	Resolved	Resolved
Salvat Dávila C.	Spain	69	Female	Asymptomatic	IgG and IgM SARS-CoV2 (+)	0	Aorta	NR	Thoracic CT and 18FDG PET/CT	Isolated aortitis	NR	Resolved	NR
Riera-Martí N.	Spain	50	Male	Mild	IgG and IgM SARS-CoV2 (+)	28	Temporal artery, aorta	NR	Temporal artery Doppler US, 18FDG PET/CT	Giant cell arteritis	None	Resolved	Resolved

## Sheet: Myositis
First author	Country	Age	Sex	Covid-19 severity	Diagnostic method	Days from Covid-19 infection to myositis onset	Organs involved	Autoantibodies	Diagnostic test	Final diagnosis	Myositis treatment	Covid-19 outcome	Myositis outcome	Notes
Uslu S	Turkey	38	Male	Severe	PCR	NA	Muscular, respiratory	Negative immunological tests	CK 19250 U/L, CRP 72 mg/L, Ddimer 1430 ng/mL, MRI showed bilateral gastrocnemius oedema, compatible with bilateral myositis	Severe COVID-19, myositis	5-day course of 1000mg intravenous methylprednisolone,	Improve	Improve	The author doesn’t specify what type of immunological test was performed.
Beydon M	France	NA	NA	Critical	PCR	NA	Muscular, respiratory	Specific overlap myositis, dermatomyositis, immune-mediated necrotising myositis, and antinuclear antibody testing were negative	CK 25384 U/L, CRP 54 mg/L, MRI: bilateral external obturator muscle and quadricipital oedema, compatible with bitateral muositis.	Critical COVID-19, myositis	NA	NA	NA	The authors don't specify age, sex, days from COVID-19 to the autoimmune disease and outcomes of the patient.
Shabbir A	England	50	Female	Moderate	PCR	10 days	Muscular, respiratory, cardiac	Negative autoimmune screen (ANA, ANCA, Complement C3 and C4).	CK 32230 U/L, LDH 625 U/L, CRP 58 mg/L, hsTnT 128 ng/L; echocardiogram: anterior pericardial effusion with good biventricular function; MRI: diffuse myositis with symmetrical appearances involving the anterior, medial and posterior muscle compartments of the thighs with subcutaneous oedema; cardiaca MRI: possible evidence of myocardial oedema in the basal inferoseptum and circumferential pericard…	Moderate COVID-19, myositis, myopericarditis	Fluids, 30 mg prednisolone daily.	Improve	Improve	Patient with history of reactive arthritis and myopericarditis in 2012
Lokineni S	United States	51	Male	Severe	PCR	3 months	Muscular	Autoimmune test included a myositis panel (Mi-2, Ku, PM-Scl100, PM-Scl75, Jo-1, SRP, PL-7, PL-12, EJ, OJ, Ro-52), anti-nuclear antibody (ANA), anti-double stranded-DNA (dsDNA), anti-Smith, anti-RNP, anti-SSA, anti-SSB, antineutrophilic cytoplasmic antibody (ANCA), myeloperoxidase and proteinase-3 antibody, all of which were negative.	CK 27000 U/L; muscle biopse: findings of acute necrotizing myositis	Acute necrotizing myositis post COVID-19	Fluids, prednisone 60 mg daily, azathioprine 150 mg daily ( 2 mg/kg)	Improve	Improve	The patient started with myositis symptoms 3 months after the SARS-CoV-2 infection
Zhang H	United States	58	Female	NA	PCR	3 weeks	Muscular	Anti-SSA and anti-SAE 1 antibodies were both strongly positive and Ku antibody was weakly positive. AChR binding, modulating and MuSK antibodies were all negative	CK 700 U/L; MRI: diffuse muscle edema and enhancement, with a region of myonecrosis; Needle electromyography of the right vastus lateralis, iliopsoas, and deltoid muscles revealed sparse fibrillation potentials; Muscle biopsy: perivascular inflammatory infiltration with endomysial extension	COVID-19 associated inflammatory myopathy	Five-day course of 1000 mg intravenous methylprednisolone	Improve	Improve	The patient started with myositis symptoms 3 weeks after the SARS-CoV-2 infection
Veyseh M	United States	57	Female	Mild	SARS-CoV-2 IgG (+)	1 month	Muscular, respiratory	Autoimmune serology: ANA (+, 1:320, specked pattern), and very low titre of anti-Smith antibody (+, very low titre); antiphospholipid antibodies (-), Anti-Jo-1 (-), anti-signal recognition particle (SRP) (-), anti-3-hydroxy-3-methylglutaryl–coenzyme A reductase (HMGCR) autoantibodies (-)	CK 15000 U/L; MRI with muscular oedema, suggestive of myositis; Electromyography showed an irritative myopathy pattern; muscle biopsy suggestive of necrotizing autoimmune myopathy	COVID-19 IgG-related autoimmune inflammatory necrotizing myositis	Prednisone 1mg/kg daily, methotrexate and aggressive physical therapy	Improve	Improve	Myositis´s symptoms began 2 weeks after the resolution of COVID-19
Sacchi MC	Italy	77	Female	Severe	PCR	15 days	Muscular, respiratory	ANA (+, 1:320, cytoplasmic pattern), anti-Ku (+), anti-MI 2b (+)	CRP 5.94 mg/dL, LDH 535 U/L	Severe COVID-19, autoimmune myositis	Steroid therapy (1 mg/kg)	Improve	Improve
Gokhale Y	India	64	Male	Severe	PCR	30 days	Muscular, respiratory	ANA (+, 1:320, homogenous pattern), AntidSDNA and Anti Smith were negative. Myositis specific antibodies were negative(Anti MI-2, Jo-1, PM-SCL 75, PM SCL 100 and Anti MDA-5)	CK 990 U/L, ESR 72 mm/h, CRP 242 mg/dL; MRI of muscles was suggestive of myositis	,	Intravenous immunoglobulin (IVIG) at a dose of 2g/kg by 5 days, prednisolone 1mg/kg, mycophenolate mofetil (MMF) 1.5 gm daily	Improved	Improved
Gokhale Y	India	50	Female	NA	PCR	15 days	Muscular, respiratory	Negative ANA and Anti-smith. Positive myositis specific antibodies (Anti melanoma differentiation-associated protein 5 (MDA-5) and SAE-1)	CK 150 U/L, ESR 70 mm/h, MRI compatible with myositis	Pneumonia due COVID-19, dermatomyositis related interstitial lung disease	Injectable methylprednisolone, injectable cyclophosphamide 1gm and methotrexate 15mg/week	Dead	Dead	Severity of COVID-19 was not specificate

## Sheet: Arthritis
First author	Country	Age	Sex	Covid-19 severity	Diagnostic method	Days from Covid-19 infection to arthritis onset	Organs involved	Autoantibodies	Diagnostic test	Final diagnosis	Arthrits treatment	Covid-19 outcome	Arthritis outcome	Notes
Novelli	Italy	27	Female	Mild	Anti-SARS-CoV-2 IgG positivity	30	Knee and metatarsal arthtitis. Low back pain	RF, anti-CCP and ANA negative. Elevated ESR.	Sacroiliitis by MRI. Positive anti-SARS-CoV-2 IgG antibody at synovial fluid.	Axial and peripheral spondyloarthritis/Psoriatic arthritis	Intra-articular steroid	Resolved	Not specified	Family history of psoriasis
Liew	Singapure	47	Male	Mild	SARS-CoV-2 RT-PCR	Not specified	Knee arthritis, balanitis	No tested	Knee-X ray. Negative synovial fluid cultures, crystals analysis and vial culture for SARS-CoV-2. Negative work-up for HIV, syphilis, Chlamydia and gonorrhea	Peripheral spondyloarthritis	Eterocoxib. Intra-articular triamcinolone	Resolved	Recurrence
Kuschner	USA	73	Male	Mild	Positive nasopharyngeal swab. Method not specified	16	Wrist	No tested	Elevated ESR and CRP. Negative synovial fluid cultures, crystals analysis .Positive SARS-CoV RT-PCR at synovial fluid	Reactive arthritis.	NSAIDS	Resolved	Resolved
Cincinelli	Italy	27	Male	Mild	Positive nasopharyngeal swab. Method not specified	15	1st MCP joint	No specified	No specified	Reactive arthritis.	NSAIDS	Resolved	Resolved
Gibson	UK	37	Male	Mild	Anti-SARS-CoV-2 IgG positivity	28	Wrist, shoulder, elbow, knee, hand DIP joints. Aquilean enthesitis.	ANA and ENA pannel negative.	Elevated ESR and CRP.	Peripheral spondyloarthritis.	NSAIDS. Prednisone	Resolved	Resolved
Baimukhamedov	Italy	67	Male	Moderade	SARS-CoV-2 RT-PCR	34	Knee and hands	RF and anti-CCP antibodies positive	Elevated ESR and CRP. Knee and hands X-rays	Rheumatoid arthritis	Methotrexate.Low dose steroids	Resolved	Remission under treatment
El Hasbani	UK	25	Male	Mild	SARS-CoV-2 RT-PCR	19	Ankle, elbow, low back	RF, anti-CCP and ANA negative. HLA B27+	Elevated CRP. MRI: bilateral sacroilitis with erosions. Normal knee x-ray.	Axial and peripheral spondyloarthritis	Sulphasalazine and prendisone	Resolved	Improvement, treatment ongoing.
El Hasbani	UK	57	Male	Mild	SARS-CoV-2 RT-PCR	Not specified, at least 12 days	Wrist	RF, anti-CCP, ANA, ENA antibodies negative. HLA B27+	Elevated CRP. Normal MRI saroiliac joint. Knee MRI with efussion and erosions. Hand MRI with tenosynovitis of flexor tendons.	Peripheral spondyloarthritis.	NSAIDS. Wrist splint	Resolved	Resolved
Coath	UK	53	Male	Mild	Anti-SARS-CoV-2 IgG positivity	Not specified	Lumabar, cervical and throracic pain	HLA-B27 +	Elevated CRP. MRI and PET/CT: bone marrow edema at sacroiliac joint.	Axial spondyloarthritis	Intramuscular steroid. NSAID	Resolved	Resolved	A second sacroliac MRI showed resolution.
Di Carlo	Italy	55	Male	Mild	Positive nasopharyngeal swab. Method not specified	45	Ankle	HLA-B27 -	Elevated ESR and CRP. Subtalar joint synovitis and tenosynovitis by US. Negative genitourinary cultures, stool samples and serology for infections.	Reactive arthritis.	Oral steroid	Resolved	Resolved. No futher treatment
Fragata	Portugal	41	Women	Mild	SARS-CoV-2 RT-PCR	28	1st MTP, 1st and 3th PIJ of hands	ANA,anti-ds DNA,ENA, RF, antiCCP negative.	Echovirus, parvovirus, HIV, hepatitis B and C negative. Normal CRP.	Reactive arthritis.	Oral steroid	Resolved	Resolved. No futher treatment
Roongta	India	56	Women	Severe	SARS-CoV-2 RT-PCR	14	Wrists, knees	RF and anti-CCP antibodies positive	Elevated CRO and ESR. Wrist synovitis and erosions by US	Rheumatoid arthritis	Oral steroid, intra-articular injection. Methotrexate	Resolved	Improvement, treatment ongoing.
Derksen	The Netherlands	67	Male	Severe	Not specified	At SARS-CoV-2 diagnosis	Arthritis at both extremities	Not specified	Elevated CRP and ESR.	Rheumatoid arthritis	Not specified	Not specified	Not specified	The authors report fulfillment of ACR RA crieria althouh serology is not provided.
Derksen	The Netherlands	67	Female	Severe	Not specified	42	Arthritis at both extremities	Not specified	Elevated CRP and ESR.	Rheumatoid arthritis	Not specified	Not specified	Not specified	The authors report fulfillment of ACR RA crieria althouh serology is not provided. History of sarcoidosis
Derksen	The Netherlands	65	Male	Mild	Not specified	3	Upper extremities arthritis	Not specified	Elevated CRP and ESR.	Rheumatoid arthritis	Not specified	Not specified	Not specified	The authors report fulfillment of ACR RA crieria althouh serology is not provided.
Derksen	The Netherlands	49	Male	Severe	Not specified	42	Upper and lower extremities arthritis	Not specified	Elevated CRP and ESR.	Reactive arthritis	Not specified	Death	Not specified
Gaparotto	Italy	60	Male	Severe	Positive nasopharyngeal swab. Method not specified	32	Anke, knee, hip	ANA,ENA,RF,ACPA adn HLA B27 negative	Elevated CRP. Ankle synovitis by US. Negative sinovial liquid fluid cultures, crystal analysis and SARS-CoV-2 RT-PCR	Reactive arthritis.	NSAIDS	Resolved	Resolved. No further treatment
Colatutto	Italy	58	Female	Mild	Positive nasopharyngeal swab. Method not specified	30	Back pain. Shoulder and pelvic pain	ANA,anti-Ro, anti-La, RF and HLA B27 negative	Elevated CRP. Elevated CPK. MRI with sacroilitis	Axial spondyloarthritis	NSAIDS	Resolved	Ocasionallly pain.
Colatutto	Italy	53	Female	Mild	Positive nasopharyngeal swab. Method not specified	30	Back pain, polymialgic symptoms	ANA,anti-Ro, anti-La, RF and HLA B27 negative	Elevated CRP. Elevated CPK. MRI with sacroilitis	Axial spondyloarthritis	NSAIDS	Resolved	Ocasionallly pain.
Hønge	Denmark	53	Male	Severe	SARS-CoV-2 RT-PCR	19	Knee, ankle, foot	ANA, RF, antiCCP, anti-MPO, anti-PR3, HLA B27 negative.	Elevated CRP. Synovail fluid cultures and crystal analysis negative.	Reactive arthritis	NSAIDS. Prednisolone	Resolved	Resolved
Kocyigit	Turkey	53	Female	Severe	SARS-CoV-2 RT-PCR	29	Knee	ANA, RF, antiCCP, HLA B27 negative.	Elevated CRP. Synovail fluid cultures and crystal analysis negative. Urogenital culture negative	Reactive arthritis	NSAIDS	Resolved	Resolved
Jali	SAU	37	Female	Mild	Positive nasopharyngeal swab. Method not specified	12	Hand DIP and PIP joints	ANA, RF, antiCCP, negative.	Normal hand x-ray	Reactive arthritis	NSAIDS	Resolved	Resolved
Ono	Japan	50	Male	Mild	SARS-CoV-2 RT-PCR	21	Ankle, Achilles entesitis	RF, antiCCP, HLA-B27 negative.	Normal anke x-ray. Synovial fluid cultures and crystal analysis negative. Syphilis, HIV, ASO, Mycoplasm, Chlamydia tests netavie.	Peripheral spondyloarthritis.	NSAIDS	Resolved	Resolved
Sureja	India	27	Female	Severe	SARS-CoV-2 RT-PCR	14	Knee, ankle, foot, hand	RF, antiCCP, ANA, HLA-B27 negative.	No specified	Reactive arthritis	NSAIDS, opiod	Resolved	Improvement
Schenker	Germany	65	Female	Mild	SARS-CoV-2 RT-PCR	10	Ankle, writs,knee	HLA-B27 -, all autoantigens negative	Elevated CRP.	Reactive arthritis	Not specified	Resolved	Not specified
Danssaert	USA	37	Female	Mild	Positive nasopharyngeal swab. Method not specified	12	Dorsal hand	ANA specakled pattern. RF and Lyme serology negative	Normal CRP and ESR. Tenditinis of extensor hand tendons by MIR	Reactive arthritis	Topical NSAIDS. Wrist splint. Occupacional therapy. Dialudid im, gabapentin	Resolved	Improvement, treatment ongoing.
Shokraee	Iran	58	Female	Severe	SARS-CoV-2 RT-PCR	10	Sacroliac joint pain	No specified	Elevated CRP and ESR. Brucella and tuberculosis tests negative. MRI with sacroilitis and hip inflammation	Axial spondyloarthritis	NSAIDS, intramuscular steroid	Resolved	Resolved
Taralico	Italy	45	Male	Mild	Positive nasopharyngeal swab. Method not specified	7	Metacarpal and PI hand joints	RF negative. Anti-CCP positive.	Wrist effusion at Ultrasound. Mild CPK and ESR elevation	Reactive arthritis	Methylprednisolone	Resolved	Mild arthralgia without treatment	Family history of ankylosing spondylitis
Saikali	USA	21	Female	Mild	Anti-SARS-CoV-2 serology positivity	21	Low back pain	ANA,RF, HLA B27 negative	Elevated CRP and ESR. MRI with bone marrow edema and erosions ant sacriliac joint	Axial spondyloarthritis	NSAIDS. TNF-inhibitor certiluzumab	Resolved	Remission under treatment
Saricaoglu	Turkey	73	Female	Mild	Positive nasopharyngeal swab. Method not specified	8	Metatarsophalangeal and foot DIP joints	ANA,RF,ACPA negative	Elevated CRP. Normal feet x-rays Normal uric acid	Reactive arthritis	NSAIDS	Resolved	Resolved
De Stefano	Italy	30	Male	Mild	SARS-CoV-2 RT-PCR	10	Elbow, elbow and inguinal skin with itchy erythematous scaly lesions	ANA, ENA, RF,ACPA negative	Elbow arthitis by ultrasound. Synovial fluid anylisis negative for crystals and SARS-CoV-2RNA	Peripheral spondyloarthritis/Psoriatic arthritis	NSAIDS	Resolved	Resolved
Parisi	Italy	58	Female	Moderade	SARS-CoV-2 RT-PCR	25	Ankle	ANA, ENA, anti-dsDNA, RF,ACPA, HLA B-27 negative	Tibiotarsal synovitis and tendinitis of Achilles tendon by ultrasound	Peripheral spondyloarthritis.	NSAIDS	Resolved	Resolved
Alivernini	Italy	61	Male	Mild	SARS-CoV-2 RT-PCR	At SAR-CoV-2 diagnosis	Polyarthritis superior and inferior extremities	RF and anti-CCP antibodies negative	Synovitis by ultrasoun. Synovial fluid crystal analysis negative.	Reactive arthritis	Oral steroid+baricitinib	Resolved	Improvement
Perrot	France	60	Female	Mild	SARS-CoV-2 RT-PCR	25	Metacarpal and IP hand joints	Anti-CCP, ANA, anti-Ro, anti-La, anti-PAD 4 and anti-PAD2 positive. Negative RF	Hand X-ray normal. Ultrasound: hand synovitis	Rheumatoid arthritis	Metothrexate	Resolved	Good control under treatment
Yakogawa	Japan	60	Female	Moderade	SARS-CoV-2 RT-PCR	15	Wrist, shoulder, knee	ANA, FR, anti-CCP negative	Synovial fluid anaylisis negative for crystals and SARS-CoV-2 RT-PCR. Elevated CRP.	Reactive arthritis	None	Resolved	Resolved
Murrakam	Pakistan	34	Male	Mild	SARS-CoV-2 RT-PCR	10	Knee	No specified	Elevated CRP. Normal knee X-ray. Knee effusion at MRI	Reactive arthritis	NSAID. Intra-articular steroide	Resolved	Resolved

## Sheet: SLE
First author	Country	Age	Sex	Covid-19 severity	Diagnostic method	Days from Covid-19 infection to SLE onset	Organs involved	Autoantibodies	Diagnostic test	SLE treatment	Covid-19 outcome	SLE outcome	Notes
Mantovani-Cardoso E	United Stated	18	Female	Critical	PCR	2 days	Renal (proteinuria, renal failure), hematologic (thrombocytopenia), serosal (pleural and pericardial effusions)	ANA (+ , > = 1:2560, homogeneous pattern), AntidsDNA (+ , 943 IU/mL), Antihistone ( +), ↓C3 (29 mg/ dL), ↓C4 (9 mg/dL), Anticardiolipin IgA (+ , 12.1 U/mL, lupus anticoagulant ( +), beta-2 microglobulin ( +)	Point-of- care US; Rx; ECHO	Pulse steroids, hydroxychloroquine, plasmapheresis	Dead	Dead	Comorbidities (+): autism spectrum disorder, panic disorder / A posible diagnosis of antiphospholipid syndrome also its concluded in the patient
Bonometti R	Italy	85	Female	NA	SARS-CoV-2 IgG (+)	NA	Serosal (pleural effusion), hematologic (thrombocytopenia), renal (proteinuria, renal failure)	ANA (+ , 1:320 homogeneous pattern), ↓ complement	Rx	Steroids	Improved	Improved	Comorbidities (-)
Gracia-Ramos AE	Mexico	45	Male	Moderate	PCR	3 weeks	Serosal (pleural effusion, ascitis), hematologic, renal	ANA (+ , 1:1280 coarse speckled pattern), antidsDNA (+ , 23/mL), anti-RNP (+ , 3.319 U/mL), anti-SSA (+ , 83.44 U/mL), Anti-SSB (+ , 26.754 U/ mL), ↓ C3, ↑ IgG (1790 mg/dL)	Rx; Abdominal US	Methylprednisolone (1 g × 5 days), chloroquine (150 mg daily), IVIg (2 g/kg/body weight × 4 days), rituximab (600 mg, 3 doses), splenectomy	Improved	Improved	Comorbidities (-)
Hali F	Morocco	25	Female	Moderate	PCR	15 days	Serosal (pericardial effusion), cutaneous, hematologic (leukopenia), renal (proteinuria)	ANA (+), antiDNA (+), low complement, antiphospholipid antibodies (-)	Cardiac US, skin biopsy	Methylprednisolone	Improved	Improved	A diagnosis of macrophage activation syndrome also concluded in the patient.
Slimani Y	Morocco	23	Female	Critical	PCR	NA	Cutaneous (varicella-like rash), hematologic (thrombocytopenia), renal (proteinuria)	ANA (+), antiDNA (+), low complement, antiphospholipid antibodies (+), direct Coombs (+)	Skin biopsy, chest TC	Methylprednisolone	Dead	Dead due to COVID-19	Comorbidities (-)
Zamani B	Iran	39	Male	Moderate	SARS-CoV-2 IgG (+)	2 months	Cutaneous (urticaria-like skin lesions), hematologic (thrombocytopenia), renal (proteinuria)	ANA (+), antidsDNA (+), low complement, anti-SSB (+), anti-SSA (+), anti-CCP (+), antiphospholipid antibodies (-), C-ANCA (-), P-ANCA (-)	Electromyography (motor and sensory polyneuropathies), kidney biopsy (lupus nephritis class I)	Pulse methylprednisolone (1000 mg for three consecutive days), hydroxychloroquine and prednisolone (30 mg daily), monthly pulse doses of 1000-mg IV cyclophosphamide	Improved	Improved	Comorbidities (-) / The patient began 1 month after the resolution of COVID-19

## Sheet: Other (SSc, AOSD, Sarcoid)
First author	Country	Age	Sex	Covid-19 severity	Diagnostic method	Days from Covid-19 infection to AD onset	Organs involved	Autoantibodies	Diagnostic test	Final diagnosis	AD treatment	Covid-19 outcome	AD outcome	Notes
Fineshi	Sweden	47	Male	Mild	Positive nasopharingeal swab. Method not specified	74	skin, gastrointestinal,lung	ANA with nucelolar pattern.Anti-PM/Scl 75 and anti-PM/Scl 100 positive	None	Systemic sclerosis	Calcium channel blocker. Proton pump inhibitor	Resolved	Continous with puffy hands and Raynaud. On survillance.
Bamidis	Germany	29	Female	Severe	SARS-CoV-2 RT-PCR	28	Constitutional	ANA and RF negative	Elevated ferritin, ESR. Negative PET/CT, negative hemo and urine cultives	AOSD	Prednisolone 50 mg and anakinra	Resolved	Stable., on survillance. Sitll under same treatment.
Eknici	Turkey	55	Female	Mild	SARS-CoV-2 RT-PCR	30	Skin scar	No tested	Skin biopsy with non necrotic naked granuloma. Negative chest X-ray and unremarkable ophtalmologic evaluation.	Sarcoidosis	None	Resolved	Spontaneous remission
Metz	France	51	Female	Moderade	Positive nasopharingeal swab. Method not specified	7	Lymph nodes	No tested	Lymph node biopsy with non casesous sarcoidosis	Sarcoidosis	Not specified	Resolved	Not specified
Mertz	France	32	Female	Moderade	Positive nasopharingeal swab. Method not specified	17	Lymph nodes, erythema nodoso, splenomegaly, arthralgias, Löfgren syndrome	No tested	No biopsy	Sarcoidosis	Not specified	Resolved	Not specified
Behbahani	USA	72	Female	Severe	SARS-CoV-2 RT-PCR	14	Skin	No tested	Skin biopsy with non-caseating granuloma. Negative tuberculosis work-up. AEC negative. Negative ches X-ray	Sarcoidosis	Topical clobetasol	Resolved	Improvement of lesions
